# Supplementary material for: Silicon Carbide Nanoparticles as a Mechanical Boosting Agent in Material Extrusion 3D-Printed Polycarbonate
Source: Polymers (Basel). 2022 Aug 26;14(17):3492. doi: 10.3390/polym14173492 (PMC9459990; doi:10.3390/polym14173492)
Supplement: Supplementary file 1 [file polymers-14-03492-s001.zip]

Archive with 1 entries (1 files):
- polymers-1886326-supplementary.pdf
